# Supplementary material for: Anti-Irritant Strategy against Retinol Based on the Genetic Analysis of Korean Population: A Genetically Guided Top–Down Approach
Source: Pharmaceutics. 2021 Nov 25;13(12):2006. doi: 10.3390/pharmaceutics13122006 (PMC8706521; doi:10.3390/pharmaceutics13122006)
Supplement: Supplementary file 1 [file pharmaceutics-13-02006-s001.zip]

Archive with 2 entries (1 files):
- SM-1398811/
- SM-1398811/pharmaceutics-1398811-supplementary-update.pdf
